# Supplementary material for: Comparative Proteomic Analyses of Susceptible and Resistant Maize Inbred Lines at the Stage of Enations Forming following Infection by Rice Black-Streaked Dwarf Virus
Source: Viruses. 2022 Nov 23;14(12):2604. doi: 10.3390/v14122604 (PMC9785138; doi:10.3390/v14122604)
Supplement: Supplementary file 1 [file viruses-14-02604-s001.zip]

Archive with 5 entries (5 files):
- Figure S1-RT-PCR detecting viral infection.jpg
- Figure S2-Scanning electron micrograph of adaxial surface of leaves.jpg
- Table S1-B73 RBSDV vs. Mock.xlsx
- Table S2-X178 RBSDV vs. Mock.xlsx
- Table S3-common differentially expressed proteins.xlsx
