# Supplementary material for: Comparative Proteomic Analyses of Susceptible and Resistant Maize Inbred Lines at the Stage of Enations Forming following Infection by Rice Black-Streaked Dwarf Virus
Source: Viruses. 2022 Nov 23;14(12):2604. doi: 10.3390/v14122604 (PMC9785138; doi:10.3390/v14122604)
Supplement: Supplementary file 1 [file viruses-14-02604-s001.zip › Table S1-B73 RBSDV vs. Mock.xlsx]

## Sheet: Sheet1
Table S1. Differentially expressed proteins (DEPs) identified in RBSDV-infected B73.
Accession	Name	Biogical process	Subcellular location	Peptides(95%)	%Cov(95)	B73(RBSDV vs Mock)	PVal B73(RBSDV vs Mock)
gi|413935743	Chlorophyll a-b binding protein	biosynthetic process	chloroplast	17	33.88	0.185353	0.000344176
gi|413951512	Sucrose-phosphate synthase	biosynthetic process	cytoplasm	32	24.63	0.210863	1.27525e-07
gi|413919944	Magnesium-chelatase H subunit	biosynthetic process	chloroplast	43	31.33	0.214783	2.20998e-06
gi|413920595	Putative sucrose-phosphate synthase family protein	biosynthetic process	plasma membrane	10	9.134	0.220801	0.00049942
gi|413948890	Beta-propeller domain of methanol dehydrogenase type	biosynthetic process	chloroplast	18	32.41	0.267917	0.0455649
gi|413916375	15-cis-zeta-carotene isomerase	biosynthetic process	chloroplast	4	11.2	0.270396	0.03518
gi|414884786	Rhodanese family protein	biosynthetic process	chloroplast	9	33.05	0.30761	0.0239601
gi|414883889	Plasma membrane ATPase	biosynthetic process	plasma membrane	40	34.52	0.316228	1.34726e-05
gi|414587386	Starch branching enzyme IIa	biosynthetic process	chloroplast	34	35.78	0.322107	0.000189077
gi|413956738	Inositol-3-phosphate synthase isozyme 1	biosynthetic process	cytoplasm	9	22.94	0.340408	0.00040465
gi|414884347	Starch synthase	biosynthetic process	chloroplast	11	18.72	0.356451	0.000265388
gi|413935145	Uncharacterized protein	biosynthetic process	peroxisome	23	49.01	0.376704	0.00119614
gi|413952393	Uncharacterized protein	biosynthetic process	unknown	6	22.55	0.405508	0.00240959
gi|257670508	Phosphoenolpyruvate carboxylase(PEPC)	biosynthetic process	cytoplasm	195	63.31	0.416869	5.26592e-08
gi|414871954	Thiamine biosynthesis protein thiC	biosynthetic process	chloroplast	12	20.68	0.428549	0.00179325
gi|300639078	Cystathionine gamma-synthase	biosynthetic process	chloroplast	8	14.34	0.432514	0.00425352
gi|413946872	Magnesium-protoporphyrin IX monomethyl ester（oxidative)cyclase chloroplastic	biosynthetic process	chloroplast	11	26.47	0.461318	0.00475023
gi|413948826	Protein plastid transcriptionally active 16	biosynthetic process	chloroplast	39	55.85	0.483059	0.00183051
gi|413950426	Lycopene epsilon-cyclase	biosynthetic process	chloroplast	7	14.9	0.515229	0.00299312
gi|413919789	Glutamine synthetase	biosynthetic process	chloroplast	27	44.44	0.529663	0.0345757
gi|413932465	Carotene isomerase3	biosynthetic process	chloroplast	12	22.52	0.539511	0.0172449
gi|413923595	Nine-cis-epoxycarotenoid dioxygenase6	biosynthetic process	chloroplast	11	21.47	0.549541	0.0236374
gi|89277024	Glucose-1-phosphate adenylyltransferase	biosynthetic process	chloroplast	51	69.9	0.549541	0.0292021
gi|194700390	Protein LOW PSII ACCUMULATION 3	biosynthetic process	chloroplast	6	20.11	0.559758	0.0348547
gi|227468383	Aspartate aminotransferase	biosynthetic process	chloroplast	54	57.61	0.564937	0.00736153
gi|414866702	Uroporphyrinogen decarboxylase	biosynthetic process	chloroplast	20	38.32	0.564937	0.0431431
gi|212723248	Elongation factor Ts family protein	biosynthetic process	mitochondrion	20	27.73	0.564937	0.0459675
gi|414865308	Mannose-1-phosphate guanylyltransferase 1	biosynthetic process	chloroplast	8	18.31	0.625173	0.0419582
gi|413938781	Pyruvate dehydrogenase E1 component subunit alpha	biosynthetic process	mitochondrion	18	35.38	0.636796	0.0358734
gi|413954459	Uncharacterized protein	biosynthetic process	Chloroplast	7	22.14	0.642688	0.0279551
gi|413937662	Hydroxymethylbutenyl diphosphate synthase 1	biosynthetic process	chloroplast	23	31.9	0.648634	0.0060646
gi|414883938	Zeta-carotene desaturase	biosynthetic process	chloroplast	21	31.82	0.648634	0.0105746
gi|413951674	Fructokinase-1	biosynthetic process	cytoplasm	15	43.03	1.58489	0.0437292
gi|413920833	Probable bifunctional methylthioribulose-1-phosphate dehydratase/enolase-phosphatase E1	biosynthetic process	cytoplasm	9	17.79	1.59956	0.0188038
gi|413933000	Retrovirus-related Pol polyprotein LINE-1	biosynthetic process	chloroplast	16	49.34	1.83654	0.0214022
gi|414865086	Adenylosuccinate synthetase	biosynthetic process	chloroplast	16	35.74	1.90546	0.0461393
gi|257676119	5-methyltetrahydropteroyltriglutamate--homocysteine methyltransferase 1	biosynthetic process	extracellular region	40	35.9	2.07014	0.00490598
gi|414884310	CO(2)-response secreted protease	biosynthetic process	chloroplast	3	4.049	2.26987	0.046023
gi|413933675	Protein Z	biosynthetic process	extracellular region	14	33	2.44343	0.00395303
gi|414586435	Glutaredoxin homolog1	biosynthetic process	chloroplast	5	45.8	2.67917	0.0496331
gi|413923161	Arginine decarboxylase	biosynthetic process	cytoplasm	32	30.67	3.16228	1.23744e-08
gi|134273458	Serine hydroxymethyltransferase	development	chloroplast	16	32.31	2.75423	0.0308812
gi|902281	NAD(P)H-quinone oxidoreductase subunit 5	energy metabolism	chloroplast	11	13.01	0.18197	3.82232e-06
gi|902229	ATP synthase subunit beta	energy metabolism	chloroplast	258	76.31	0.474242	0.00251557
gi|94502566	ATP synthase subunit alpha	energy metabolism	mitochondrion	40	43.5	1.7378	0.0166309
gi|298545687	Starch synthase IIIb-1	metabolic process	nucleus	19	18.46	0.152757	0.0465076
gi|227483055	Transketolase 1 (TKT1)	metabolic process	chloroplast	92	59.1	0.218776	2.79252e-07
gi|414873110	Malate dehydrogenase	metabolic process	cytoplasm	20	39.94	0.218776	0.0315736
gi|414879547	Fructose-1,6-bisphospatase (FBP)	metabolic process	cytoplasm	26	46.09	0.253513	0.0307687
gi|414868089	NAD(P)H-dependent oxidoreductase	metabolic process	chloroplast	9	26.54	0.30479	0.045174
gi|259489962	Uncharacterized protein	metabolic process	chloroplast	5	28.93	0.322107	0.0451946
gi|257725401	Alpha-amylase 3	metabolic process	chloroplast	5	5.802	0.337287	0.0495546
gi|414870017	Malate dehydrogenase (NADP)	metabolic process	chloroplast	35	42.82	0.376704	0.0214411
gi|414864743	Glutamyl-tRNA ligase cytoplasmic	metabolic process	cytoplasm	8	10.35	0.401791	0.0447233
gi|413936502	Rhodanese-like domain-containing protein 4	metabolic process	chloroplast	21	31.76	0.405508	0.00159724
gi|414585199	Uncharacterized protein	metabolic process	chloroplast	15	37.78	0.409261	0.0048197
gi|763035	Glyceraldehyde-3-phosphate dehydrogenase A	metabolic process	chloroplast	87	49.88	0.432514	0.0138969
gi|414878636	Protein RETICULATA-RELATED 4	metabolic process	unknown	28	34.22	0.436516	0.00707135
gi|414875928	NADP-dependent malic enzyme (NADP-ME)	metabolic process	chloroplast	67	47.33	0.440555	0.000317139
gi|414879236	Rhodanese/Cell cycle control phosphatase superfamily protein	metabolic process	chloroplast	24	39.87	0.440555	0.0143295
gi|414879677	Alpha-1,4 glucan phosphorylase	metabolic process	cytoplasm	35	34.49	0.444631	0.00022862
gi|413945933	Sulfite reductase [ferredoxin]	metabolic process	chloroplast	19	27.56	0.452898	0.00253828
gi|414872926	Alpha-1,4 glucan phosphorylase	metabolic process	chloroplast	15	18.7	0.457088	0.000227151
gi|413916510	Phosphoglucan water dikinase	metabolic process	chloroplast	10	18.7	0.461318	0.00197278
gi|227295620	Adenylate kinase	metabolic process	chloroplast	25	60.48	0.469894	0.0179757
gi|413944536	6-phosphofructo-2-kinase/fructose-2, 6-bisphosphatase	metabolic process	cytoplasm	22	29.75	0.469894	0.000275323
gi|414584723	K(+) efflux antiporter 2	metabolic process	chloroplast	16	19	0.49204	0.0329126
gi|413916245	Long chain acyl-CoA synthetase 9	metabolic process	chloroplast	10	18.34	0.49204	0.0207164
gi|413924705	Uncharacterized protein	metabolic process	chloroplast	11	18.64	0.49204	0.00617227
gi|414878920	Rieske domain containing protein	metabolic process	cytoplasm	9	23.24	0.519996	0.0476323
gi|413945230	Putative transmembrane GTPase FZO-like	metabolic process	chloroplast	16	27.58	0.559758	0.00205707
gi|413945741	Serine/threonine-protein kinase STN8	metabolic process	chloroplast	13	10.55	0.570164	0.0476351
gi|195611548	Hydrolase-like protein	metabolic process	chloroplast	6	14.47	0.591562	0.0412178
gi|195615808	Ferredoxin--nitrite reductase	metabolic process	chloroplast	24	34.67	0.597035	0.00180705
gi|414866454	Uncharacterized protein	metabolic process	chloroplast	18	23.76	0.597035	0.0120942
gi|414884874	Phosphoglucosamine mutase family protein	metabolic process	unknown	11	23.46	0.597035	0.0125251
gi|414590465	Pyruvate, phosphate dikinase regulatory protein（PDRP）	metabolic process	chloroplast	21	37.09	0.608135	0.0234584
gi|227250250	Phosphoribosylaminoimidazole carboxylase family protein / AIR carboxylase family protein	metabolic process	chloroplast	12	20.5	0.642688	0.0285562
gi|413953926	Formate dehydrogenase	metabolic process	mitochondrion	12	24.73	1.5417	0.0149825
gi|226507970	Proteasome subunit beta type	metabolic process	cytoplasm	18	41.52	1.65959	0.0410505
gi|50086699	Betaine aldehyde dehydrogenase	metabolic process	chloroplast	13	27.72	1.67494	0.0199069
gi|414876507	Alpha-xylosidase 1	metabolic process	chloroplast	12	14.13	1.70608	0.0191945
gi|413941616	S-glutathione dehydrogenase/class III alcohol dehydrogenase	metabolic process	chloroplast	8	24.04	1.7378	0.0467987
gi|413917843	Aconitate hydratase	metabolic process	unknown	42	29.94	1.7378	0.00752138
gi|413920901	Adenosylhomocysteinase	metabolic process	plasma membrane	21	32.16	1.88799	0.0019611
gi|413922477	TUDOR-SN protein 1	metabolic process	chloroplast	24	25.46	1.94089	0.000440161
gi|414882070	Alpha-L-arabinofuranosidase 1	metabolic process	chloroplast	11	17.68	1.99526	0.00160467
gi|413933903	Malic enzyme	metabolic process	chloroplast	12	21.36	2.03236	0.00683778
gi|414879406	Pectinesterase	metabolic process	cell wall	6	15.73	2.14783	0.0357303
gi|414877254	Pectinesterase	metabolic process	cell wall	20	28.6	2.18776	0.00213537
gi|291045928	Uncharacterized protein	metabolic process	chloroplast	15	21.6	2.18776	0.000492311
gi|414591461	Alpha-mannosidase	metabolic process	chloroplast	31	28.44	2.31206	0.00222322
gi|226506256	Ribokinase	metabolic process	mitochondrion	8	22.8	2.44343	0.0260855
gi|414867108	Phospholipase D	metabolic process	mitochondrion	6	9.625	2.51189	0.0444617
gi|414881454	IAA-amino acid hydrolase ILR1-like 4	metabolic process	unknown	5	13.78	2.53513	0.0361149
gi|414872918	UDP-glucose 6-dehydrogenase	metabolic process	cytoplasm	18	28.01	2.65461	0.000213951
gi|413921800	Monodehydroascorbate reductase 1	metabolic process	cytoplasm	13	31.64	2.65461	0.0318721
gi|414870947	Alpha-galactosidase	metabolic process	cytoplasm	6	18.6	2.85759	0.0201864
gi|84626285	Lipoxygenase	metabolic process	cytoplasm	10	11.39	2.99226	0.0180852
gi|413938758	Dihydropyrimidine dehydrogenase (NADP(+))	metabolic process	cytoplasm	8	20.72	3.01995	0.0286248
gi|414870069	Chlorophyllase-1 (CHL1)	metabolic process	unknown	8	26.73	3.37287	0.010327
gi|59861261	Protein disulfide-isomerase	metabolic process	chloroplast	17	34.63	4.01791	1.37157e-08
gi|414875978	Phospholipase A1-Igamma1	metabolic process	chloroplast	20	29.11	4.40555	2.26581e-07
gi|414886101	Putative sarcosine oxidase	metabolic process	chloroplast	5	12.05	4.57088	0.00932046
gi|414586905	Aldose 1-epimerase	metabolic process	extracellular region	8	31.13	4.74242	5.50338e-05
gi|413916727	GDSL esterase/lipase	metabolic process	unknown	11	13.85	4.87529	0.00417256
gi|414878739	Beta-1,3-glucanase	metabolic process	chloroplast	6	21.83	5.24808	3.64272e-05
gi|414869143	DIMBOA UDP-glucosyltransferase BX9	metabolic process	chloroplast	13	25.97	5.44503	0.00784287
gi|257632201	Triacylglycerol lipase-like 1	metabolic process	plasma membrane	6	10.96	5.54626	0.00251739
gi|413950201	Phospholipase A1-IIgamma	metabolic process	cytoplasm	6	11.17	8.09096	0.0006987
gi|413916991	Uncharacterized protein	metabolic process	unknown	30	37.36	10.1859	3.31662e-06
gi|414887962	Eukaryotic aspartyl protease family protein	metabolic process	chloroplast	5	10.44	12.7057	0.0157485
gi|77862323	Pathogenesis-related protein 6	metabolic process	chloroplast	4	10.18	14.9969	0.00574733
gi|48093330	Chitinase	metabolic process	extracellular region	9	35	19.4089	0.00141991
gi|413944690	Subtilisin-like serine endopeptidase family protein	metabolic process	ER	15	32	0.383707	0.000546268
gi|413943375	Glycosyl hydrolase family 31 protein	metabolic process	cell wall	18	22.95	1.87068	0.0246508
gi|414865246	Alcohol dehydrogenase-like 2	oxidation reduction	cytoplasm	5	14.1	2.31206	0.0353562
gi|902221	Photosystem I P700 chlorophyll a apoprotein A2	photosynthesis	chloroplast	35	22.59	0.0870964	8.34459e-07
gi|11994091	Photosystem I P700 chlorophyll a apoprotein A1	photosynthesis	chloroplast	34	20.27	0.0895365	4.55182e-06
gi|902247	Photosystem II CP47 reaction center protein	photosynthesis	chloroplast	61	22.24	0.121339	1.22392e-07
gi|414887114	Chlorophyll a-b binding protein	photosynthesis	chloroplast	7	11.52	0.20893	0.0190654
gi|902207	Photosystem II CP43 reaction center protein	photosynthesis	chloroplast	74	31.92	0.244343	0.00145648
gi|414873158	Photosystem I reaction center subunit III	photosynthesis	chloroplast	21	40.89	0.277971	0.00246628
gi|219885341	Pyruvate orthophosphate dikinase 1 (PPDK 1)	photosynthesis	cytoplasm	258	63.13	0.301995	0.00182671
gi|902201	Photosystem II protein D1	photosynthesis	chloroplast	44	30.03	0.325087	0.000876287
gi|902206	Photosystem II D2 protein	photosynthesis	chloroplast	33	24.08	0.334195	0.0147531
gi|902230	Ribulose-1,5-bisphosphate carboxylase/oxygenase (RubisCo) large subunit	photosynthesis	chloroplast	120	66.81	0.349945	0.00184182
gi|902238	Cytochrome b559 subunit alpha	photosynthesis	chloroplast	7	37.35	0.366438	0.0141469
gi|413954858	Chlorophyll a-b binding protein 8	photosynthesis	chloroplast	32	38.58	0.37325	0.0103185
gi|414879500	Photosystem II subunit PsbS1	photosynthesis	chloroplast	22	28.31	0.383707	0.0144018
gi|902226	NAD(P)H-quinone oxidoreductase subunit K	photosynthesis	chloroplast	9	17.74	0.416869	0.0132414
gi|414870045	Cytochrome f	photosynthesis	cytoplasm	70	60.94	0.428549	0.00199775
gi|414864889	Photosynthetic NDH subunit of subcomplex B 2	photosynthesis	chloroplast	20	51.98	0.444631	0.0206557
gi|902290	NAD(P)H-quinone oxidoreductase subunit H	photosynthesis	chloroplast	13	33.59	0.457088	0.00265087
gi|413943044	Photosystem II1	photosynthesis	chloroplast	29	48.98	0.469894	0.00532805
gi|413938849	Geranylgeranyl hydrogenase	photosynthesis	chloroplast	23	37.42	0.636796	0.0275806
gi|414584771	NADPH-protochlorophyllide oxidoreductase	photosynthesis	chloroplast	17	41.09	1.51356	0.028143
gi|413953492	Chaperonin 60 subunit beta 2	protein folding	nucleus	40	44.21	0.288403	0.00423091
gi|257734770	Uncharacterized protein	protein folding	mitochondrion	38	51.75	0.654636	0.0132905
gi|309557	Chaperonin CPN60-1	protein folding	mitochondrion	29	39.34	1.61436	0.00825967
gi|414591397	Subtilisin-like serine endopeptidase family protein	protein folding	cytoplasm	25	39.58	3.16228	0.0417885
gi|413949182	Putative subtilase family protein	proteolysis	cell wall	9	14.99	0.11695	0.0002173
gi|413943085	ATP-dependent zinc metalloprotease FTSH 5	proteolysis	chloroplast	58	53.34	0.334195	0.00336254
gi|413939237	26S proteasome regulatory subunit 7B	proteolysis	cytoplasm	11	31.92	1.72187	0.035859
gi|413942664	Aspartyl protease AED1	proteolysis	extracellular region	7	15.18	1.90546	0.0139283
gi|413924335	Putative subtilase family protein	proteolysis	chloroplast	7	10.51	3.76704	0.0300352
gi|414586941	Plastid-lipid-associated protein 2	respones to stress	chloroplast	10	29.87	0.405508	0.0174413
gi|414876138	Putative galactinol--sucrose galactosyltransferase 5	response to stress	chloroplast	8	12.28	0.237684	0.0169507
gi|414883503	Oxygen-evolving enhancer protein	response to stress	chloroplast	60	40.26	0.316228	0.0217849
gi|413948935	UDP-sulfoquinovose synthase	response to stress	chloroplast	20	32.42	0.328095	5.501e-05
gi|413924331	Chaperonin10	response to stress	chloroplast	10	49.02	0.356451	0.03715
gi|413950479	OHP2	response to stress	chloroplast	4	25.41	0.356451	0.0498287
gi|413923639	ATP synthase delta chain	response to stress	chloroplast	8	36.48	0.376704	0.00824665
gi|413944065	Alpha-glucan water dikinase 1	response to stress	chloroplast	33	23.21	0.394457	3.31676e-06
gi|226508504	Thylakoid-bound ascorbate peroxidase APx8	response to stress	mitochondrion	19	32.47	0.413047	0.00573273
gi|226501416	Soluble inorganic pyrophosphatase 6	response to stress	chloroplast	19	47.92	0.436516	0.00358457
gi|414870595	Quinone oxidoreductase-like protein	response to stress	extracellular region	14	49.22	0.457088	0.00264166
gi|296530056	Chaperone protein ClpB3	response to stress	chloroplast	34	36.24	0.465586	0.00117364
gi|414864621	Catalase isozyme 2	response to stress	peroxisome	20	31.26	0.465586	0.00100196
gi|5020385	Nitrate reductase	response to stress	plasma membrane	10	12.42	0.469894	0.00896308
gi|413943404	Filamentation temperature-sensitive H 2B	response to stress	chloroplast	36	41.8	0.483059	0.00610747
gi|413944460	Alkaline alpha galactosidase 2	response to stress	chloroplast	14	18.1	0.496592	0.00148494
gi|414870594	Peptidyl-prolyl cis-trans isomerase	response to stress	chloroplast	19	43.19	0.524808	0.00423944
gi|414887961	Ferredoxin-dependent glutamate synthase	response to stress	chloroplast	60	37	0.580764	4.04964e-05
gi|414886442	Deoxyribodipyrimidine photolyase family protein	response to stress	mitochondrion	10	16.29	0.597035	0.0318126
gi|414876715	Isoflavone reductase-like1	response to stress	chloroplast	9	34.95	0.636796	0.00731442
gi|414867333	Allene oxide cyclase 4	response to stress	chloroplast	7	25.63	1.5417	0.0319927
gi|84626289	Lipoxygenase	response to stress	chloroplast	64	44.28	1.59956	5.04455e-06
gi|414873866	Late embryogenesis abundant protein group 2	response to stress	cytoplasm	8	28.84	1.75388	0.00484698
gi|413917071	Putative cinnamyl-alcohol dehydrogenase family protein	response to stress	extracellular region	10	27.86	1.77011	0.00692937
gi|414866114	Heat shock cognate 70 kDa protein 2	response to stress	cytoplasm	58	49	1.83654	0.048238
gi|414866373	LL-diaminopimelate aminotransferase	response to stress	chloroplast	19	35.93	1.85353	0.000940871
gi|413954953	Ubiquitin receptor RAD23c	response to stress	nucleus	9	24.69	1.97697	0.0435103
gi|5441502	DNA-binding protein MNB1B	response to stress	nucleus	5	31.21	2.05116	0.0278441
gi|212275424	Peroxidase	response to stress	chloroplast	5	17.8	2.1677	0.0477026
gi|413926854	Catalase isozyme 3	response to stress	mitochondrion	22	26.7	2.39883	0.000337095
gi|413934538	Peroxidase	response to stress	extracellular region	9	30.79	2.44343	0.00817828
gi|413934964	Shepherd-like1	response to stress	ER	19	20.78	2.51189	2.93883e-07
gi|414865218	Aspartyl protease AED3	response to stress	cell wall	9	26.68	2.72898	0.00783696
gi|413952825	Sucrose synthase	response to stress	plasma membrane	22	28.8	2.93765	0.00232732
gi|413934711	Peroxidase 45	response to stress	cytoplasm	5	23.03	3.34195	0.0454722
gi|226491696	Cytochrome P450 CYP74A19	response to stress	chloroplast	19	34.4	3.40408	0.00392802
gi|414878601	Peroxidase	response to stress	extracellular region	12	29.28	3.53183	0.000180766
gi|221272351	Peroxidase 42	response to stress	extracellular region	9	23.99	3.59749	0.00945918
gi|7331166	rRNA N-glycosidase	response to stress	unknown	3	11.27	3.90841	0.0184545
gi|257737922	Peroxidase	response to stress	extracellular region	8	14.64	4.13048	0.00298805
gi|414884142	Calreticulin	response to stress	ER	10	27.79	11.272	4.35676e-05
gi|8515851	Lipoxygenase	response to stress	chloroplast	45	46.51	19.7697	9.45872e-08
gi|63079027	Pathogenesis-related protein 10	response to stress	unknown	7	55.62	20.7014	6.49417e-05
gi|414870627	Blue-light receptor phototropin 2	signal transduction	unknown	17	22.87	0.630957	0.0167734
gi|413946394	Guanine nucleotide-binding protein beta subunit-like protein	signal transduction	nucleus	20	42.81	1.51356	0.00194725
gi|413951923	SOUL heme-binding family protein	signal transduction	cytoplasm	7	34.22	2.26987	0.0116531
gi|413951660	60S ribosomal protein L5-1 homolog b	translation	mitochondrion	6	18.54	0.280543	0.00437336
gi|414586096	Elongation factor G	translation	chloroplast	48	39.01	0.301995	1.31715e-05
gi|414590130	Valine--tRNA ligase	translation	mitochondrion	17	14.3	0.416869	0.01892
gi|238008028	Elongation factor Ts	translation	mitochondrion	25	37.53	0.487529	0.00391836
gi|413924968	Glutamyl-tRNA(Gln) amidotransferase subunit B	translation	chloroplast	12	19.78	0.564937	0.00667587
gi|413954637	Isoleucine--tRNA ligase	translation	cytoplasm	10	9.334	0.586138	0.0430637
gi|414878288	40S ribosomal protein S9	translation	mitochondrion	8	28.87	1.6293	0.0349638
gi|413943217	Eukaryotic initiation factor4a	translation	cytoplasm	27	39.61	2.07014	0.0290615
gi|902259	50S ribosomal protein L16	translation	chloroplast	6	48.53	2.1677	0.0246749
gi|413956950	40S ribosomal protein SA	translation	cytoplasm	15	32.26	2.46604	0.0200015
gi|414871657	60S ribosomal protein L24-2	translation	cytoplasm	4	19.88	2.60615	0.0240877
gi|413943344	60S ribosomal protein L27	translation	cytoplasm	4	29.2	2.80543	0.0146088
gi|414878067	60S ribosomal protein L2	translation	nucleus	9	39.08	2.93765	0.00452798
gi|414585478	40S ribosomal protein S11	translation	cytoplasm	3	15.72	3.22107	0.00572307
gi|413922363	60S ribosomal protein L34-3	translation	cytoplasm	3	16.09	3.63078	0.0110847
gi|413932826	40S ribosomal protein S18	translation	cytoplasm	6	39.47	3.76704	0.00159894
gi|414869684	60S ribosomal protein L7a-1	translation	cytoplasm	3	11.28	4.2462	0.00296237
gi|413945616	60S ribosomal protein L36	translation	cytoplasm	4	29.73	4.87529	0.0283224
gi|195624710	60S ribosomal protein L10-3	translation	ribosome	6	21.82	5.01187	0.0022748
gi|414881542	Ribosomal protein L19	translation	nucleus	6	27.05	6.91831	0.0374717
gi|413924631	Ferritin-1	transport	chloroplast	7	20.18	0.0744732	6.07854e-06
gi|413936686	Monosaccharide-sensing protein 2	transport	plasma membrane	5	8.322	0.319154	0.0146993
gi|413920346	Putative polyol transporter 1	transport	cytoplasm	2	6.236	0.387258	0.0387086
gi|414866058	Protein TOC75-3	transport	chloroplast	31	39.44	0.394457	0.00375005
gi|226496707	Copper chaperone for superoxide dismutase	transport	chloroplast	8	23.05	0.515229	0.0286993
gi|414870953	Protein TIC110	transport	chloroplast	22	30.96	0.625173	0.018058
gi|462355076	Clathrin heavy chain	transport	cytoplasm	49	25.49	1.58489	0.000304984
gi|414885638	Copper transporter 5	transport	chloroplast	4	30.97	1.7378	0.0466315
gi|414880849	Nuclear pore complex protein NUP50A	transport	nucleus	7	20	1.88799	0.0269176
gi|413916676	Coatomer subunit delta	transport	unknown	10	20.16	1.94089	0.000824731
gi|414588144	Fe-S cluster assembly factor HCF101	unknown	chloroplast	11	27.75	0.203236	0.00078465
gi|413939291	Protein TSS	unknown	unknown	29	21.6	0.296483	0.000889166
gi|413920317	Uncharacterized protein	unknown	plasma membrane	12	19.71	0.30479	0.0322728
gi|226508610	Cell number regulator 10	unknown	mitochondrion	2	16.46	0.313329	0.0386413
gi|413936303	GTP-binding protein TypA	unknown	chloroplast	19	27.57	0.331131	0.00119698
gi|414589806	Uncharacterized protein	unknown	mitochondrion	1	7.229	0.349945	0.0408853
gi|414871598	Uncharacterized protein	unknown	cytoplasm	5	3.797	0.356451	0.00651339
gi|413933268	Tsr2248 protein	unknown	chloroplast	5	30.34	0.37325	0.0480977
gi|414886377	Uncharacterized protein	unknown	chloroplast	5	20.45	0.398107	0.0129525
gi|414879065	Uncharacterized protein	unknown	chloroplast	13	19.78	0.409261	0.00261826
gi|413939455	Uncharacterized protein	unknown	chloroplast	14	22.8	0.420727	0.00729612
gi|414873203	Deoxyribodipyrimidine photolyase	unknown	chloroplast	18	51.19	0.428549	8.06686e-05
gi|414875756	SOUL heme-binding family protein	unknown	extracellular region	9	26.15	0.474242	0.0472191
gi|413919511	Uncharacterized protein	unknown	plasma membrane	21	15.02	0.510505	0.00621585
gi|414589511	Alpha/beta-Hydrolases superfamily protein	unknown	chloroplast	5	18.63	0.519996	0.0340769
gi|414874060	Uncharacterized protein	unknown	ER	19	19.48	0.559758	9.439e-05
gi|414586041	RNA recognition water-stress protein1	unknown	nucleus	13	16.88	0.559758	0.0354895
gi|223973275	Uncharacterized protein	unknown	cytoplasm	11	19.61	0.613762	0.0335697
gi|414886883	ATP synthase subunit gamma	unknown	chloroplast	28	28.16	0.619441	0.0327463
gi|413952667	Kinesin-like protein KCA2	unknown	unknown	32	27.57	0.660694	0.000483758
gi|414866592	Hydroxyproline-rich glycoprotein family protein	unknown	unknown	33	58.72	1.55597	0.018019
gi|448878260	Arginine/serine-rich splicing factor SR45_1	unknown	nucleus	3	6.993	1.67494	0.0379688
gi|414585504	Orf protein	unknown	cytoplasm	9	21.13	1.69044	0.0452943
gi|413916631	OSJNBb0028M18.1-like protein	unknown	cytoplasm	9	13.98	1.70608	0.00337242
gi|413956957	Glutathione S-transferase GST 13	unknown	unknown	5	20	1.70608	0.040516
gi|226494859	Uncharacterized protein	unknown	ER	12	14.6	1.7378	0.0257897
gi|414878024	Heparanase-like protein 1	unknown	chloroplast	5	8.696	1.83654	0.0459986
gi|414590920	GLABRA2 expression modulator	unknown	chloroplast	9	41.74	2.0893	0.0347965
gi|414886664	Glutathione S-transferase F9	unknown	nucleus	28	15.67	2.18776	2.2126e-05
gi|413955216	Nucleic acid binding protein	unknown	cytoplasm	14	33.56	2.24905	0.00471714
gi|414868392	RNA-binding (RRM/RBD/RNP motifs) family protein	unknown	nucleus	10	29.89	2.39883	0.0103396
gi|414875966	3-N-debenzoyl-2-deoxytaxol N-benzoyltransferase	unknown	unknown	13	28.54	2.60615	5.80267e-05
gi|223974345	Uncharacterized protein	unknown	unknown	12	33.33	2.70396	1.08515e-05
gi|414587991	Natterin-4	unknown	unknown	21	40.91	3.16228	2.07073e-06
gi|414589204	TPA: jasmonate-induced protein	unknown	extracellular region	7	22.22	3.46737	0.00694338
gi|413955657	AAA-ATPase ASD	unknown	mitochondrion	6	11.72	3.66438	0.00116107
gi|414587984	Natterin-4	unknown	extracellular region	17	28.49	7.04693	1.68257e-05
gi|413917762	Putative WD40-like beta propeller repeat family protein	unknown	unknown	24	30.82	7.24436	2.12666e-05
