# Supplementary material for: Comparative Proteomic Analyses of Susceptible and Resistant Maize Inbred Lines at the Stage of Enations Forming following Infection by Rice Black-Streaked Dwarf Virus
Source: Viruses. 2022 Nov 23;14(12):2604. doi: 10.3390/v14122604 (PMC9785138; doi:10.3390/v14122604)
Supplement: Supplementary file 1 [file viruses-14-02604-s001.zip › Table S2-X178 RBSDV vs. Mock.xlsx]

## Sheet: Sheet1
Table S2. DEPs identified in RBSDV-infected X178.
gi|413919688	Beta-D-xylosidase 4	metabolic process	cell wall	16.3	12	1.99526	0.0107659
gi|414872327	Beta-glucosidase	metabolic process	cell wall	22.52	15	2.01372	0.00578225
gi|414879406	Pectinesterase	metabolic process	cell wall	15.73	6	2.07014	0.023305
gi|414877254	Pectinesterase	metabolic process	cell wall	28.6	20	2.24905	0.000569876
gi|257744746	Prolyl carboxypeptidase like protein	metabolic process	cell wall	21.41	10	2.39883	0.0136143
gi|257715156	Beta-glucosidase 44	metabolic process	cell wall	25.05	12	3.98107	0.00111723
gi|413917136	Xyloglucan endotransglycosylase/hydrolase protein 8	metabolic process	cell wall	21.33	4	8.3946	0.0020195
gi|413943375	Glycosyl hydrolase family 31 protein	metabolic process	cell wall	22.95	18	2.12814	0.000206025
gi|413949182	Putative subtilase family protein	proteolysis	cell wall	14.99	9	1.67494	0.0424926
gi|414871708	Subtilisin-like protease	proteolysis	cell wall	39.58	25	2.72898	0.0038114
gi|413925247	Heat shock protein 90	response to stress	cell wall	39.06	44	0.343558	0.0299472
gi|414865218	Aspartyl protease AED3	response to stress	cell wall	26.68	9	19.4089	0.00014492
gi|413932479	DPP6 N-terminal domain-like protein	unknown	cell wall	42.67	30	1.55597	0.0237742
gi|413935520	50S ribosomal protein L3-1	biosynthetic process	chloroplast	37.02	9	0.0570164	3.82293e-05
gi|413936843	Tyrosine aminotransferase	biosynthetic process	chloroplast	8.636	4	0.0717794	0.00689515
gi|413933909	Thylakoid lumenal 17.4 kDa protein	biosynthetic process	chloroplast	43.11	11	0.222843	0.00123715
gi|414591446	Haloacid dehalogenase-like hydrolase domain-containing protein	biosynthetic process	chloroplast	14.74	4	0.255859	0.0416935
gi|413923595	Nine-cis-epoxycarotenoid dioxygenase6	biosynthetic process	chloroplast	21.47	11	0.296483	0.00158898
gi|226532792	IN2-1 protein	biosynthetic process	chloroplast	50.41	11	0.301995	0.00104881
gi|413934414	NAD(P)H-quinone oxidoreductase subunit S	biosynthetic process	chloroplast	54.89	14	0.316228	0.0138217
gi|413955031	Putative FKBP-type peptidyl-prolyl cis-trans isomerase family protein	biosynthetic process	chloroplast	37.09	11	0.319154	0.00817939
gi|413935743	Chlorophyll a-b binding protein	biosynthetic process	chloroplast	33.88	17	0.328095	0.000685471
gi|414867673	Flavin-containing monooxygenase	biosynthetic process	chloroplast	14.32	5	0.390841	0.0279843
gi|414870681	Glucose-1-phosphate adenylyltransferase	biosynthetic process	chloroplast	38.3	30	0.398107	0.000333151
gi|414590556	Peptidyl-prolyl cis-trans isomerase CYP37	biosynthetic process	chloroplast	26.88	13	0.398107	0.0291401
gi|414877673	Metallo-hydrolase/oxidoreductase superfamily protein	biosynthetic process	chloroplast	23.34	7	0.413047	0.0168776
gi|89277024	Glucose-1-phosphate adenylyltransferase	biosynthetic process	chloroplast	69.9	51	0.42462	0.00147988
gi|413949562	Sucrose-phosphatase 1	biosynthetic process	chloroplast	30.73	12	0.440555	0.00767808
gi|414884785	Plastid-specific 30S ribosomal protein 2	biosynthetic process	chloroplast	38.65	21	0.440555	0.0135695
gi|413920656	Protein kinase superfamily protein	biosynthetic process	chloroplast	15.92	10	0.461318	0.0306741
gi|227468383	Aspartate aminotransferase	biosynthetic process	chloroplast	57.61	54	0.487529	0.00073717
gi|93211180	Lipoxygenase	biosynthetic process	chloroplast	51.05	92	1.51356	0.0359545
gi|413950426	Lycopene epsilon-cyclase	biosynthetic process	chloroplast	14.9	7	1.58489	0.0193827
gi|414878077	Diaminopimelate epimerase	biosynthetic process	chloroplast	25.78	8	1.6293	0.0245632
gi|413937662	Hydroxymethylbutenyl diphosphate synthase 1	biosynthetic process	chloroplast	31.9	23	1.64437	0.0136946
gi|6715441	Protoporphyrinogen oxidase (Protox)	biosynthetic process	chloroplast	37.2	23	1.75388	0.013224
gi|413945843	Glutamate-1-semialdehyde 2,1-aminomutase (GSA-AM)	biosynthetic process	chloroplast	50.84	36	1.77011	0.00114141
gi|414865879	Chorismate synthase	biosynthetic process	chloroplast	27.27	13	1.85353	0.026823
gi|414866702	Uroporphyrinogen decarboxylase	biosynthetic process	chloroplast	38.32	20	1.85353	0.00302227
gi|3714740	3-phosphoshikimate 1-carboxyvinyltransferase	biosynthetic process	chloroplast	18.02	7	1.88799	0.0157596
gi|413945326	1-deoxy-D-xylulose 5-phosphate synthase 1	biosynthetic process	chloroplast	11.54	6	1.88799	0.0365111
gi|413946872	Magnesium-protoporphyrin IX monomethyl ester（oxidative)cyclase chloroplastic	biosynthetic process	chloroplast	26.47	11	1.97697	0.000842909
gi|300639078	Cystathionine gamma-synthase	biosynthetic process	chloroplast	14.34	8	2.07014	0.0383565
gi|413949189	Aspartate aminotransferase	biosynthetic process	chloroplast	29.07	11	2.10863	0.00928247
gi|414880975	Glutamate synthase 1 [NADH]	biosynthetic process	chloroplast	14.71	26	2.26987	8.13432e-05
gi|414885218	Strictosidine synthase 3	biosynthetic process	chloroplast	25.66	6	2.77971	0.0119818
gi|414864887	Phosphoserine aminotransferase	biosynthetic process	chloroplast	38.59	18	2.83139	0.000192477
gi|413919944	Magnesium-chelatase H subunit	biosynthetic process	chloroplast	31.33	43	3.0761	6.11619e-08
gi|500851	Bifunctional aspartokinase/homoserine dehydrogenase 1	biosynthetic process	chloroplast	13.04	11	4.05509	0.000374723
gi|134273458	Serine hydroxymethyltransferase	development	chloroplast	32.31	16	2.03236	0.0240686
gi|902219	ATP synthase subunit alpha	energy metabolism	chloroplast	59.37	138	0.190546	2.13963e-05
gi|902229	ATP synthase subunit beta	energy metabolism	chloroplast	76.31	258	0.390841	5.91844e-05
gi|902281	NAD(P)H-quinone oxidoreductase subunit 5	energy metabolism	chloroplast	13.01	11	0.519996	0.000539089
gi|413923847	Calcium sensing receptor	metabolic process	chloroplast	47.34	23	0.549541	0.000815011
gi|413936502	Rhodanese-like domain-containing protein 4	metabolic process	chloroplast	31.76	21	0.147231	0.000742025
gi|226498960	Uncharacterized protein	metabolic process	chloroplast	33.16	5	0.203236	0.00198096
gi|414881199	GDSL esterase/lipase	metabolic process	chloroplast	8.225	2	0.229087	0.0378885
gi|414875928	NADP-dependent malic enzyme (NADP-ME)	metabolic process	chloroplast	47.33	67	0.291072	7.45454e-06
gi|413916758	cytokinin inducible protease1	metabolic process	chloroplast	46.04	52	0.30761	0.00918016
gi|413919718	Uncharacterized protein	metabolic process	chloroplast	32.01	8	0.310456	0.00505083
gi|414880083	PsbP domain-containing protein 6	metabolic process	chloroplast	37.97	6	0.313329	0.0187475
gi|414870017	Malate dehydrogenase (NADP)	metabolic process	chloroplast	42.82	35	0.325087	0.00876656
gi|413924059	CBS domain containing protein	metabolic process	chloroplast	17.12	3	0.328095	0.0130657
gi|414886738	FAD/NAD(P)-binding oxidoreductase family protein	metabolic process	chloroplast	15.12	7	0.376704	0.0138984
gi|413916134	Signal recognition particle 54 kDa protein	metabolic process	chloroplast	25.18	16	0.387258	0.044636
gi|413949587	Riboflavin biosynthesis protein ribAB	metabolic process	chloroplast	19.4	12	0.440555	0.0463673
gi|763035	Glyceraldehyde-3-phosphate dehydrogenase A	metabolic process	chloroplast	49.88	87	0.448745	0.0209275
gi|414870205	Cytochrome P450 family 706 subfamily A polypeptide 5	metabolic process	chloroplast	23.94	11	0.474242	0.00927252
gi|414870124	Low molecular weight protein-tyrosine-phosphatase slr0328	metabolic process	chloroplast	16.07	6	0.496592	0.0402175
gi|413923843	Serine protease SPPA	metabolic process	chloroplast	18.01	9	0.501187	0.0326153
gi|414864583	Glyceraldehyde-3-phosphate dehydrogenase	metabolic process	chloroplast	46.99	80	0.510505	0.0253297
gi|414872275	Adenylosuccinate synthetase	metabolic process	chloroplast	37.63	17	0.539511	0.00255586
gi|413945884	Phosphoglycerate kinase	metabolic process	chloroplast	60.87	98	0.544503	0.00982526
gi|414871886	Aldo/keto reductase	metabolic process	chloroplast	39.11	16	0.544503	0.00108712
gi|414590465	Pyruvate, phosphate dikinase regulatory protein（PDRP）	metabolic process	chloroplast	37.09	21	0.549541	0.0177745
gi|227483055	Transketolase 1 (TKT1)	metabolic process	chloroplast	59.1	92	0.570164	0.000367498
gi|414866454	Uncharacterized protein	metabolic process	chloroplast	23.76	18	0.60256	0.0245135
gi|257676053	Thioredoxin F-type	metabolic process	chloroplast	30	8	0.608135	0.00209527
gi|293333213	Uncharacterized protein	metabolic process	chloroplast	29.05	20	0.613762	0.0152553
gi|195615808	Ferredoxin--nitrite reductase	metabolic process	chloroplast	34.67	24	0.648634	0.000265729
gi|413916325	Dihydrolipoamide acetyltransferase component of pyruvate dehydrogenase comple	metabolic process	chloroplast	42.89	15	1.55597	0.0312664
gi|414591461	Alpha-mannosidase	metabolic process	chloroplast	28.44	31	1.59956	0.0485431
gi|414882070	Alpha-L-arabinofuranosidase 1	metabolic process	chloroplast	17.68	11	1.83654	0.00750932
gi|414867223	Glucose-6-phosphate 1-dehydrogenase	metabolic process	chloroplast	29.42	15	1.85353	0.0181428
gi|413949636	UTP-glucose-1-phosphate uridylyltransferase 3	metabolic process	chloroplast	4.461	4	1.87068	0.0195236
gi|414584723	K(+) efflux antiporter 2	metabolic process	chloroplast	19	16	1.95885	0.0189297
gi|414876507	Alpha-xylosidase 1	metabolic process	chloroplast	14.13	12	2.53513	0.00382673
gi|413951436	Aldolase-type TIM barrel family protein	metabolic process	chloroplast	29.37	15	2.53513	0.0345031
gi|195641452	Shikimate dehydrogenase	metabolic process	chloroplast	16.67	8	2.83139	0.00544176
gi|413955276	UDP-N-acetylmuramoyl-L-alanyl-D-glutamate--2,6-diaminopimelate ligase MurE homolog	metabolic process	chloroplast	13.55	9	2.83139	0.0250143
gi|8809764	Exoglucanase	metabolic process	chloroplast	38.75	27	3.10456	0.000354316
gi|226505570	Peptidylprolyl isomerase	metabolic process	chloroplast	27.27	7	3.25087	0.0122045
gi|257725401	Alpha-amylase 3	metabolic process	chloroplast	5.802	5	3.31131	0.0258725
gi|413936948	FAD/NAD(P)-binding oxidoreductase	metabolic process	chloroplast	31.97	14	3.63078	0.00109519
gi|414878312	Beta-glucosidase 17	metabolic process	chloroplast	36.84	29	12.3595	0.0046984
gi|414869581	AIR12	metabolic process	chloroplast	21.71	5	12.5892	0.000390364
gi|414887946	Thioredoxin reductase	oxidation reduction	chloroplast	18.16	9	0.524808	0.0462817
gi|414864945	Glutathione reductase	oxidation reduction	chloroplast	36.73	25	0.534564	0.0106721
gi|414871645	Chlorophyll a-b binding protein	photosynthesis	chloroplast	33.08	20	0.207014	0.0349042
gi|414887114	Chlorophyll a-b binding protein	photosynthesis	chloroplast	11.52	7	0.233346	0.0159971
gi|902238	Cytochrome b559 subunit alpha	photosynthesis	chloroplast	37.35	7	0.343558	0.029358
gi|902230	Ribulose-1,5-bisphosphate carboxylase/oxygenase (RubisCo) large subunit	photosynthesis	chloroplast	66.81	120	0.383707	0.00341535
gi|902221	Photosystem I P700 chlorophyll a apoprotein A2	photosynthesis	chloroplast	22.59	35	0.401791	0.000126715
gi|11994091	Photosystem I P700 chlorophyll a apoprotein A1	photosynthesis	chloroplast	20.27	34	0.461318	0.0111768
gi|902247	Photosystem II CP47 reaction center protein	photosynthesis	chloroplast	22.24	61	0.469894	0.000245501
gi|902207	Photosystem II CP43 reaction center protein	photosynthesis	chloroplast	31.92	74	0.474242	0.015702
gi|902290	NAD(P)H-quinone oxidoreductase subunit H	photosynthesis	chloroplast	33.59	13	0.49204	0.0349383
gi|413954858	Chlorophyll a-b binding protein 8	photosynthesis	chloroplast	38.58	32	0.510505	0.00761524
gi|902201	Photosystem II protein D1	photosynthesis	chloroplast	30.03	44	0.544503	0.00699151
gi|413938849	Geranylgeranyl hydrogenase	photosynthesis	chloroplast	37.42	23	2.75423	0.000317837
gi|414584771	NADPH-protochlorophyllide oxidoreductase	photosynthesis	chloroplast	41.09	17	4.74242	0.00161679
gi|414884417	Serine carboxypeptidase-like 19	proteolysis	chloroplast	2.196	1	0.237684	0.0326025
gi|414586941	Plastid-lipid-associated protein 2	respones to stress	chloroplast	29.87	10	0.30479	0.00195997
gi|413923639	ATP synthase delta chain	response to stress	chloroplast	31.45	9	0.057544	0.0381499
gi|195639750	ATP synthase delta chain	response to stress	chloroplast	36.48	8	0.17378	0.000155057
gi|414883868	Peptidylprolyl isomerase	response to stress	chloroplast	39.55	12	0.222843	0.000267524
gi|414887961	Ferredoxin-dependent glutamate synthase	response to stress	chloroplast	37	60	0.376704	3.42195e-08
gi|414870594	Peptidyl-prolyl cis-trans isomerase	response to stress	chloroplast	43.19	19	0.376704	0.00070531
gi|414868360	Red chlorophyll catabolite reductase chloroplastic	response to stress	chloroplast	22.29	9	0.436516	0.0187635
gi|414872233	Heat shock 70 kDa protein 6	response to stress	chloroplast	47.44	78	0.444631	0.0332578
gi|414591676	Harpin binding protein 1	response to stress	chloroplast	37.5	12	0.474242	0.000643941
gi|414870167	NAD(P)-binding Rossmann-fold superfamily protein	response to stress	chloroplast	15.84	7	0.483059	0.0382109
gi|414872685	Serine hydroxymethyltransferase	response to stress	chloroplast	48.15	24	0.501187	0.00478867
gi|226501416	Soluble inorganic pyrophosphatase 6	response to stress	chloroplast	47.92	19	0.534564	0.0424136
gi|507592696	Ribulose bisphosphate carboxylase/oxygenase activase	response to stress	chloroplast	55.2	59	0.539511	0.0196607
gi|7716456	Prohibitin	response to stress	chloroplast	17.99	4	0.539511	0.0463436
gi|414589579	Chaperonin	response to stress	chloroplast	58.78	22	0.636796	0.0336398
gi|413944065	Alpha-glucan water dikinase 1	response to stress	chloroplast	23.21	33	0.642688	0.00423718
gi|414866373	LL-diaminopimelate aminotransferase	response to stress	chloroplast	35.93	19	1.57036	0.000890106
gi|414865854	V-type proton ATPase subunit a	response to stress	chloroplast	23.84	27	1.90546	0.00354713
gi|413948935	UDP-sulfoquinovose synthase	response to stress	chloroplast	32.42	20	2.24905	4.25332e-05
gi|413950088	Glutamate--cysteine ligase	response to stress	chloroplast	9.4	4	2.24905	0.0478665
gi|413924331	Chaperonin10	response to stress	chloroplast	49.02	10	2.31206	0.0186115
gi|413917515	Tryptophan synthase	response to stress	chloroplast	14.2	6	2.39883	0.0225508
gi|414876138	Putative galactinol--sucrose galactosyltransferase 5	response to stress	chloroplast	12.28	8	2.88403	0.0482343
gi|8515851	Lipoxygenase	response to stress	chloroplast	46.51	45	6.60694	1.28767e-06
gi|414585612	Thylakoid lumenal 29 kDa protein	response to stress	chloroplast	39.32	18	0.201372	0.00339445
gi|413943404	Filamentation temperature-sensitive H 2B	response to stress	chloroplast	41.8	36	0.420727	0.00164261
gi|414873911	Uncharacterized protein	response to stress	chloroplast	22.7	8	0.465586	0.0151483
gi|414587430	3-beta hydroxysteroid dehydrogenase/isomerase family protein	response to stress	chloroplast	21.24	8	0.505825	0.0463431
gi|296530056	Chaperone protein ClpB3	response to stress	chloroplast	36.24	34	0.559758	9.03589e-06
gi|414883503	Oxygen-evolving enhancer protein	response to stress	chloroplast	40.26	60	0.564937	0.0336697
gi|413956479	Allene oxide synthase 1	response to stress	chloroplast	45.64	24	1.69044	0.0382504
gi|414867333	Allene oxide cyclase 4	response to stress	chloroplast	25.63	7	1.95885	0.022602
gi|44355330	Hydroperoxide lyase	response to stress	chloroplast	40.04	20	2.72898	0.000337651
gi|413955874	30S ribosomal protein S1	translation	chloroplast	25.94	15	0.288403	0.0213225
gi|413938035	Ribosomal protein L19	translation	chloroplast	11.27	3	0.293765	0.0199985
gi|902258	50S ribosomal protein L14	translation	chloroplast	55.28	13	0.42462	0.00344634
gi|413945206	Ribosomal protein	translation	chloroplast	34.49	13	0.608135	0.00822863
gi|414870953	Protein TIC110	transport	chloroplast	30.96	22	0.554626	0.000731381
gi|413945444	Patellin-1	transport	chloroplast	19.84	16	1.69044	0.0308955
gi|414866058	Protein TOC75-3	transport	chloroplast	39.44	31	1.77011	0.0239438
gi|414876005	Histidine--tRNA ligase	unknown	chloroplast	11.96	5	0.260615	0.0425676
gi|414886958	Pyruvate phosphate dikinase regulatory protein 2	unknown	chloroplast	32.14	17	0.461318	0.0282371
gi|414873203	Deoxyribodipyrimidine photolyase	unknown	chloroplast	51.19	18	0.539511	0.00774782
gi|414886883	ATP synthase subunit gamma	unknown	chloroplast	28.16	28	0.554626	0.00486977
gi|413954163	Uncharacterized protein	unknown	chloroplast	46.79	22	0.554626	0.0307525
gi|414886894	Reactive Intermediate Deaminase A	unknown	chloroplast	61.45	12	3.04789	0.00170145
gi|414881811	OSJNBb0091E11.19-like protein	unknown	chloroplast	14.7	4	7.44732	0.00947415
gi|414886638	LysM domain-containing GPI-anchored protein 2	unknown	chloroplast	14.17	4	13.8038	0.0183162
gi|257670508	Phosphoenolpyruvate carboxylase(PEPC)	biosynthetic process	cytoplasm	63.31	195	0.420727	4.19115e-08
gi|413951512	Sucrose-phosphate synthase	biosynthetic process	cytoplasm	24.63	32	0.529663	0.000290868
gi|413934337	Acetyl-CoA carboxylase 1	biosynthetic process	cytoplasm	14.64	29	2.55859	4.17292e-05
gi|414888340	S-like RNase	biosynthetic process	cytoplasm	16.35	5	2.72898	0.0193143
gi|414872560	Tubulin alpha-1 chain	biosynthetic process	cytoplasm	34.59	17	13.6773	0.00685762
gi|414879547	Fructose-1,6-bisphospatase (FBP)	metabolic process	cytoplasm	46.09	26	0.293765	0.0338924
gi|413952323	Pentatricopeptide (PPR) repeat protein-like	metabolic process	cytoplasm	26.87	9	0.334195	0.0345466
gi|414880684	Malic enzyme	metabolic process	cytoplasm	22.44	17	0.428549	0.0242848
gi|413954603	Fructose-bisphosphate aldolase (FBA)	metabolic process	cytoplasm	58.73	25	0.440555	0.000242444
gi|413937812	Grx_C2.1-glutaredoxin subgroup I	metabolic process	cytoplasm	47.73	7	0.448745	0.0322565
gi|413944536	6-phosphofructo-2-kinase/fructose-2, 6-bisphosphatase	metabolic process	cytoplasm	29.75	22	0.461318	0.00210371
gi|414869801	Sorbitol dehydrogenase	metabolic process	cytoplasm	20.77	10	0.539511	0.00546566
gi|414877197	ATP-citrate synthase beta chain protein 2	metabolic process	cytoplasm	48.66	7	2.26987	0.00972087
gi|413947917	Putative beta-D-xylosidase 5	metabolic process	cytoplasm	3.593	3	2.39883	0.0193285
gi|413947985	ATP-citrate synthase beta chain protein 2	metabolic process	cytoplasm	26.06	8	2.42103	0.00601919
gi|414884997	Phosphoenolpyruvate carboxylase (PEP4)	metabolic process	cytoplasm	34.64	39	2.70396	0.000393185
gi|75313356	Methylenetetrahydrofolate reductase 1	metabolic process	cytoplasm	33.56	19	3.22107	0.000134934
gi|413938624	Aspartyl protease AED1	metabolic process	cytoplasm	23.87	13	3.31131	0.0196922
gi|226503984	Aspartic proteinase oryzasin-1	metabolic process	cytoplasm	10.2	6	3.46737	0.0437622
gi|414872918	UDP-glucose 6-dehydrogenase	metabolic process	cytoplasm	28.01	18	3.87258	0.000245431
gi|291047666	Cytosolic aldehyde dehydrogenase RF2C	metabolic process	cytoplasm	29.82	14	4.61318	2.9292e-05
gi|533252	Sucrose synthase 2	metabolic process	cytoplasm	15.69	12	5.10505	0.00189224
gi|414867558	Carboxypeptidase	metabolic process	cytoplasm	12.23	5	19.9526	0.00261565
gi|413950901	Peroxiredoxin-2B	oxidation reduction	cytoplasm	28.4	4	0.57544	0.0138486
gi|414865246	Alcohol dehydrogenase-like 2	oxidation reduction	cytoplasm	14.1	5	2.53513	0.0127883
gi|219885341	Pyruvate orthophosphate dikinase 1 (PPDK 1)	photosynthesis	cytoplasm	63.13	258	0.398107	0.0257523
gi|414591397	Subtilisin-like serine endopeptidase family protein	protein binding	cytoplasm	11.91	8	2.35505	0.00371628
gi|414869594	Peptidylprolyl isomerase	protein folding	cytoplasm	15.73	9	0.519996	0.0382934
gi|212721940	Calcium-dependent protein kinase 7	response to stress	cytoplasm	8.24	5	0.343558	0.0433639
gi|414866114	Heat shock cognate 70 kDa protein 2	response to stress	cytoplasm	49	58	0.353183	0.00911929
gi|413952684	NAD(P)H dehydrogenase C1	response to stress	cytoplasm	12.29	6	0.356451	0.0198032
gi|414869305	Serine--glyoxylate aminotransferase	response to stress	cytoplasm	27.3	15	0.487529	0.00987045
gi|414879138	Fructose-bisphosphate aldolase	response to stress	cytoplasm	60.28	36	1.57036	0.00583964
gi|414588415	Glucan endo-1,3-beta-glucosidase	response to stress	cytoplasm	10.22	5	2.77971	0.0197493
gi|414870303	D-3-phosphoglycerate dehydrogenase	response to stress	cytoplasm	25.64	16	3.16228	0.00112139
gi|413934711	peroxidase 45	response to stress	cytoplasm	23.03	5	0.265461	0.0358075
gi|414587150	Regulator of chromosome condensation2	response to stress	cytoplasm	24.38	10	1.94089	0.00334006
gi|413951923	SOUL heme-binding family protein	signal transduction	cytoplasm	34.22	7	0.390841	0.0337876
gi|195625300	60S acidic ribosomal protein P1	translation	cytoplasm	50.46	3	0.233346	0.00330919
gi|413943217	Eukaryotic initiation factor4a	translation	cytoplasm	39.61	27	0.310456	0.00521112
gi|414866867	50S ribosomal protein L6	translation	cytoplasm	52.21	13	0.366438	0.000426599
gi|462355076	Clathrin heavy chain	transport	cytoplasm	25.49	49	1.65959	0.0025394
gi|414875979	Glutamine--tRNA ligase	unknown	cytoplasm	12.7	10	0.501187	0.0244754
gi|414881785	Uncharacterized protein	unknown	cytoplasm	31.09	19	2.10863	0.0177623
gi|414865571	Receptor-like protein kinase 4	unknown	cytoplasm	5.556	4	2.75423	0.0107804
gi|414886852	L-ascorbate oxidase	metabolic process	ER	7.636	4	5.39511	0.00895189
gi|413944690	Subtilisin-like serine endopeptidase family protein	metabolic process	ER	32	15	1.92309	0.0233721
gi|414884142	Calreticulin	respones to stress	ER	27.79	10	3.13329	0.00232916
gi|413934964	Shepherd-like1	response to stress	ER	20.78	19	0.405508	4.68635e-05
gi|413917546	Long chain acyl-CoA synthetase 1	response to stress	ER	15.07	9	2.70396	0.000447846
gi|264278	Auxin-binding protein 1	signal transduction	ER	36.32	6	2.67917	0.0419645
gi|413942636	Plant/F18O14-17 protein	unknown	ER	6.477	4	3.0761	0.0188178
gi|4731111	Exhydrolase II	metabolic process	extracellular region	23.97	11	3.53183	0.00017931
gi|413922097	Alpha/beta-Hydrolases superfamily protein	response to stress	extracellular region	30.3	8	2.31206	0.0146444
gi|413917071	Putative cinnamyl-alcohol dehydrogenase family protein	response to stress	extracellular region	27.86	10	3.7325	0.000289782
gi|413917558	Peroxidase	response to stress	extracellular region	28.81	14	1.72187	0.0131966
gi|414878601	Peroxidase	response to stress	extracellular region	29.28	12	2.05116	0.0410869
gi|25811925	Peroxidase	response to stress	extracellular region	24.77	8	6.08135	0.0106437
gi|414873453	Germin-like protein subfamily T member 1	unknown	extracellular region	15.35	3	0.057544	0.0250392
gi|413944516	Germin-like protein	unknown	extracellular region	48.58	38	3.04789	0.0157457
gi|413942196	jasmonate-induced protein	unknown	extracellular region	44.31	12	8.62979	0.00144496
gi|414587984	Natterin-4	unknown	extracellular region	28.49	17	13.3045	0.00462091
gi|414873180	Obg-like ATPase 1	biosynthetic process	mitochondrion	34.8	13	0.420727	0.00395998
gi|413938781	Pyruvate dehydrogenase E1 component subunit alpha	biosynthetic process	mitochondrion	35.38	18	0.660694	0.036663
gi|194306585	Hexokinase 2	metabolic process	mitochondrion	20.51	9	0.559758	0.0103469
gi|4321978	Beta-amylase	metabolic process	mitochondrion	24.59	12	2.72898	3.80463e-05
gi|413953663	Aldehyde dehydrogenase	oxidation reduction	mitochondrion	41.71	23	0.474242	0.00163755
gi|414880163	F1F0-ATPase inhibitor protein	photosynthesis	mitochondrion	33.9	4	0.111686	0.038546
gi|257734770	Uncharacterized protein	protein folding	mitochondrion	51.75	38	0.597035	0.0148463
gi|413917441	Monodehydroascorbate reductase 5	respones to stress	mitochondrion	44.69	18	1.55597	0.0392425
gi|413934299	Alanine aminotransferase 5	response to stress	mitochondrion	37.14	21	0.107647	0.00347704
gi|414886442	Deoxyribodipyrimidine photolyase family protein	response to stress	mitochondrion	16.29	10	0.413047	0.0023693
gi|226510248	Succinate--CoA ligase [ADP-forming] subunit beta	response to stress	mitochondrion	35.07	17	0.648634	0.0286854
gi|413925121	Nicalin	signal transduction	mitochondrion	20.29	11	1.80302	0.0401386
gi|293333828	Uncharacterized protein	translation	mitochondrion	23.22	13	0.613762	0.0203002
gi|413935872	Protein RRC1	unknown	mitochondrion	3.688	4	2.91072	0.0206922
gi|414590467	Harpin-induced protein	unknown	mitochondrion	33	7	1.87068	0.0078909
gi|414869707	Purple acid phosphatase	unknown	mitochondrion	24.76	17	2.05116	0.00283768
gi|413924202	DNA helicase	development	nucleus	2.881	2	6.19441	0.0181713
gi|413946394	Guanine nucleotide-binding protein beta subunit-like protein	signal transduction	nucleus	42.81	20	1.52757	0.00193296
gi|413946233	Histone deacetylase	biosynthetic process	nucleus	28	12	2.35505	0.0481288
gi|413953492	Chaperonin 60 subunit beta 2	protein folding	nucleus	44.21	40	0.42462	0.0378636
gi|413924451	Pre-mRNA-splicing factor prp45	response to stress	nucleus	11	5	2.75423	0.0175471
gi|413953554	60S ribosomal protein L9	translation	nucleus	46.32	9	0.554626	0.0494802
gi|414886664	Glutathione S-transferase F9	unknown	nucleus	15.67	28	2.55859	0.000798742
gi|57791234	Methyl binding domain115	unknown	nucleus	18.41	6	2.63027	0.0106041
gi|414866836	Nucleolar protein NOP56-like protein	unknown	nucleus	8.991	4	3.01995	0.0109874
gi|413935145	Uncharacterized protein	biosynthetic process	peroxisome	49.01	23	0.549541	0.00494621
gi|413952708	Peroxisomal multifunctional enzyme type 2	metabolic process	peroxisome	42.62	5	2.03236	0.0300613
gi|413934107	3-ketoacyl-CoA thiolase 2 peroxisomal	metabolic process	peroxisome	33.19	12	2.208	0.0266185
gi|414883546	Uncharacterized protein	photosynthesis	peroxisome	57.18	38	0.432514	3.74842e-06
gi|413953069	Acyl-coenzyme A oxidase	response to stress	peroxisome	18.74	12	2.31206	0.0199265
gi|257737276	Copper ion binding protein	biosynthetic process	plasma membrane	18.99	5	1.99526	0.0287066
gi|414587764	Acetyl-coenzyme A carboxylase 1	biosynthetic process	plasma membrane	25.34	56	4.2462	5.97224e-11
gi|413935195	Translationally-controlled tumor protein	development	plasma membrane	28.25	7	0.394457	0.00454788
gi|46391568	Brassinosteroid biosynthesis-like protein	development	plasma membrane	13.17	9	1.58489	0.0202759
gi|413920901	Adenosylhomocysteinase	metabolic process	plasma membrane	32.16	21	1.83654	0.00283832
gi|413924830	Calcium-transporting ATPase	response to stress	plasma membrane	7.486	8	1.97697	0.0213345
gi|413952825	Sucrose synthase	response to stress	plasma membrane	28.8	22	3.01995	6.95265e-06
gi|414877655	Plasma membrane ATPase	response to stress	plasma membrane	36.19	38	3.43558	0.000586725
gi|5020385	Nitrate reductase	response to stress	plasma membrane	12.42	10	0.515229	0.00754578
gi|414869411	ABC transporter C family member 10	transport	plasma membrane	7.42	10	2.55859	0.0111434
gi|65335894	Inorganic phosphate transporter 4	transport	plasma membrane	13.36	6	3.01995	0.0204356
gi|414873452	Lipid binding protein	transport	plasma membrane	14.36	4	10.666	0.0306514
gi|413919511	Uncharacterized protein	unknown	plasma membrane	15.02	21	0.394457	0.000120353
gi|413919985	Stem-specific protein TSJT1	unknown	plasma membrane	9.603	4	0.420727	0.0407297
gi|413920317	Uncharacterized protein	unknown	plasma membrane	19.71	12	0.42462	0.00769996
gi|226494875	Fasciclin-like arabinogalactan protein 2	unknown	plasma membrane	10.93	6	6.0256	0.0410268
gi|167860174	Early responsive to dehydration protein	unknown	plasma membrane	18.85	17	6.98232	0.000556504
gi|414585685	Plastid-specific 30S ribosomal protein 2	biosynthetic process	ribosome	32.72	8	0.510505	0.00877596
gi|413946207	30S ribosomal protein S2	translation	ribosome	17.83	7	0.469894	0.039923
Accession	Name	Biogical process	subcellular location	%Cov(95)	Peptides(95%)	X178(RBSDV vs Mock)	PVal X178(RBSDV vs Mock)
gi|596023	Glucose-6-phosphate isomerase	biosynthetic process	unknown	41.8	23	0.510505	0.0378323
gi|229611109	Probable cinnamyl alcohol dehydrogenase	biosynthetic process	unknown	19.13	8	1.77011	0.0135221
gi|413952393	Uncharacterized protein	biosynthetic process	unknown	22.55	6	1.94089	0.042348
gi|413951299	Uncharacterized protein	biosynthetic process	unknown	18.23	16	2.14783	0.0113218
gi|413921259	Flavone 3'-O-methyltransferase 1	biosynthetic process	unknown	39.84	15	5.97035	0.00147672
gi|414592028	Putative carboxylesterase 15	metabolic process	unknown	13.45	3	0.138038	0.0145112
gi|414589109	Lecithin-cholesterol acyltransferase-like 1	metabolic process	unknown	32.08	7	0.529663	0.0392507
gi|414878636	Protein RETICULATA-RELATED 4	metabolic process	unknown	34.22	28	0.534564	0.0409597
gi|413934136	Glycosyltransferase	metabolic process	unknown	10.93	5	0.648634	0.00319073
gi|414880545	3-hydroxyisobutyryl-CoA hydrolase-like protein 5	metabolic process	unknown	13.02	4	1.65959	0.028511
gi|413916991	Uncharacterized protein	metabolic process	unknown	37.36	30	2.0893	5.25009e-08
gi|75293603	Fructokinase-2	metabolic process	unknown	35.22	11	2.1677	0.0165691
gi|374110478	TRIBOA-glucoside O-methyltransferase BX7	metabolic process	unknown	22.02	7	2.55859	0.00681875
gi|9844865	Polyamine oxidase	metabolic process	unknown	37.4	27	2.77971	4.6114e-08
gi|413917843	Aconitate hydratase	metabolic process	unknown	29.94	42	3.0761	5.09343e-05
gi|414870069	Chlorophyllase-1 (CHL1)	metabolic process	unknown	26.73	8	4.13048	0.00465307
gi|413954523	Putative alcohol dehydrogenase superfamily protein	metabolic process	unknown	19.19	5	4.83059	0.0265937
gi|414588092	Mannitol dehydrogenase	metabolic process	unknown	9.695	4	6.85488	0.0255959
gi|414886459	Endoglucanase 2	metabolic process	unknown	3.422	2	7.65597	0.0427087
gi|413916727	GDSL esterase/lipase	metabolic process	unknown	13.85	11	25.5859	0.000784075
gi|195617478	Uncharacterized protein	respones to stress	unknown	39.07	8	0.149969	0.0498869
gi|63079027	Pathogenesis-related protein 10	response to stress	unknown	55.62	7	0.359749	0.00609835
gi|414587271	Abscisic acid stress ripening 3	response to stress	unknown	45.72	34	3.63078	6.3294e-05
gi|414880635	BURP domain protein RD22	response to stress	unknown	17.32	4	3.31131	0.0249752
gi|413953519	Nucleic acid binding protein	unknown	unknown	27.88	7	0.401791	0.000434681
gi|413934841	Delta-aminolevulinic acid dehydratase	unknown	unknown	31.91	14	0.515229	0.0330201
gi|414864562	Uncharacterized protein	unknown	unknown	16.62	6	0.554626	0.0175221
gi|413935880	Uncharacterized protein	unknown	unknown	30.57	9	0.619441	0.0241718
gi|413939006	Presequence protease 2	unknown	unknown	33.27	13	0.648634	0.037872
gi|414885340	Uncharacterized protein	unknown	unknown	53.86	39	1.75388	0.00253876
gi|413934067	Heterogeneous nuclear ribonucleoprotein 1	unknown	unknown	17.66	7	1.83654	0.0142462
gi|413937421	ABC1 protein	unknown	unknown	16.29	13	1.92309	0.00444104
gi|413935048	Calcium-binding EF hand family protein	unknown	unknown	9.212	11	1.95885	0.00573222
gi|414868605	Purple acid phosphatase	unknown	unknown	11.02	7	1.95885	0.0202038
gi|414886973	Villin 4	unknown	unknown	7.759	8	2.14783	0.0359436
gi|413939291	Protein TSS	unknown	unknown	21.6	29	2.39883	0.000760707
gi|223974345	Uncharacterized protein	unknown	unknown	33.33	12	3.34195	2.53865e-06
gi|413956516	Atypical receptor-like kinase MARK	unknown	unknown	21.08	15	3.94457	0.00114517
gi|414866592	Hydroxyproline-rich glycoprotein family protein	unknown	unknown	58.72	33	4.36516	9.48023e-05
gi|414587991	Natterin-4	unknown	unknown	40.91	21	5.15229	1.07449e-07
gi|414864547	Fasciclin-like arabinogalactan protein 10	unknown	unknown	14.03	4	6.25173	0.000903418
gi|413932865	Uncharacterized protein	unknown	unknown	12.05	3	6.54636	0.0431705
gi|414876422	Octicosapeptide/Phox/Bem1p family protein	unknown	unknown	15.17	6	9.90832	0.0142089
gi|413917762	Putative WD40-like beta propeller repeat family protein	unknown	unknown	30.82	24	11.695	7.69936e-10
gi|413925254	Fasciclin-like arabinogalactan protein 7	unknown	unknown	16.36	5	14.5881	0.00586378
