# Supplementary material for: Comparative Proteomic Analyses of Susceptible and Resistant Maize Inbred Lines at the Stage of Enations Forming following Infection by Rice Black-Streaked Dwarf Virus
Source: Viruses. 2022 Nov 23;14(12):2604. doi: 10.3390/v14122604 (PMC9785138; doi:10.3390/v14122604)
Supplement: Supplementary file 1 [file viruses-14-02604-s001.zip › Table S3-common differentially expressed proteins.xlsx]

## Sheet: Sheet1
Table S3. Common DEPs identified in RBSDV-infected B73 and X178.
Accession	Name	Biogical process	subcellular location	B73(RBSDV vs Mock)	PVal B73(RBSDV vs Mock)	X178(RBSDV vs Mock)	PVal X178(RBSDV vs Mock)
Common up-regulated DEPs
gi|413946394	Guanine nucleotide-binding protein beta subunit-like protein	signal transduction	nucleus	1.51356	0.00194725	1.52757	0.00193296
gi|414584771	NADPH-protochlorophyllide oxidoreductase	photosynthesis	chloroplast	1.51356	0.028143	4.74242	0.00161679
gi|414867333	Allene oxide cyclase 4	response to stress	chloroplast	1.5417	0.0319927	1.95885	0.022602
gi|414866592	Hydroxyproline-rich glycoprotein family protein	unknown	unknown	1.55597	0.018019	4.36516	9.48023e-05
gi|462355076	Clathrin heavy chain	transport	cytoplasm	1.58489	0.000304984	1.65959	0.0025394
gi|414876507	Alpha-xylosidase 1	metabolic process	chloroplast	1.70608	0.0191945	2.53513	0.00382673
gi|413917843	Aconitate hydratase	metabolic process	unknown	1.7378	0.00752138	3.0761	5.09343e-05
gi|413917071	Putative cinnamyl-alcohol dehydrogenase family protein	response to stress	extracellular region	1.77011	0.00692937	3.7325	0.000289782
gi|414866373	LL-diaminopimelate aminotransferase	response to stress	chloroplast	1.85353	0.000940871	1.57036	0.000890106
gi|413943375	Glycosyl hydrolase family 31 protein	metabolic process	cell wall	1.87068	0.0246508	2.12814	0.000206025
gi|413920901	Adenosylhomocysteinase	metabolic process	plasma membrane	1.88799	0.0019611	1.83654	0.00283832
gi|414882070	Alpha-L-arabinofuranosidase 1	metabolic process	chloroplast	1.99526	0.00160467	1.83654	0.00750932
gi|414879406	Pectinesterase	metabolic process	cell wall	2.14783	0.0357303	2.07014	0.023305
gi|414877254	Pectinesterase	metabolic process	cell wall	2.18776	0.00213537	2.24905	0.000569876
gi|414886664	Glutathione S-transferase F9	unknown	nucleus	2.18776	2.2126e-05	2.55859	0.000798742
gi|414591461	Alpha-mannosidase	metabolic process	chloroplast	2.31206	0.00222322	1.59956	0.0485431
gi|414865246	Alcohol dehydrogenase-like 2	oxidation reduction	cytoplasm	2.31206	0.0353562	2.53513	0.0127883
gi|414872918	UDP-glucose 6-dehydrogenase	metabolic process	cytoplasm	2.65461	0.000213951	3.87258	0.000245431
gi|223974345	Uncharacterized protein	unknown	unknown	2.70396	1.08515e-05	3.34195	2.53865e-06
gi|414865218	Aspartyl protease AED3	response to stress	cell wall	2.72898	0.00783696	19.4089	0.00014492
gi|134273458	Serine hydroxymethyltransferase	development	chloroplast	2.75423	0.0308812	2.03236	0.0240686
gi|413952825	Sucrose synthase	response to stress	plasma membrane	2.93765	0.00232732	3.01995	6.95265e-06
gi|414591397	Subtilisin-like serine endopeptidase family protein	protein binding	cytoplasm	3.16228	0.0417885	2.35505	0.00371628
gi|414587991	Natterin-4	unknown	unknown	3.16228	2.07073e-06	5.15229	1.07449e-07
gi|414870069	Chlorophyllase-1	metabolic process	unknown	3.37287	0.010327	4.13048	0.00465307
gi|414878601	peroxidase 12	response to stress	extracellular region	3.53183	0.000180766	2.05116	0.0410869
gi|413916727	GDSL esterase/lipase	metabolic process	unknown	4.87529	0.00417256	25.5859	0.000784075
gi|414587984	Natterin-4	unknown	extracellular region	7.04693	1.68257e-05	13.3045	0.00462091
gi|413917762	Putative WD40-like beta propeller repeat family protein	unknown	unknown	7.24436	2.12666e-05	11.695	7.69936e-10
gi|413916991	Uncharacterized protein	metabolic process	unknown	10.1859	3.31662e-06	2.0893	5.25009e-08
gi|414884142	Calreticulin	response to stress	ER	11.272	4.35676e-05	3.13329	0.00232916
gi|8515851	Lipoxygenase	response to stress	chloroplast	19.7697	9.45872e-08	6.60694	1.28767e-06
Common down-regulated DEPs
gi|902221	Photosystem I P700 chlorophyll a apoprotein A2	photosynthesis	chloroplast	0.0870964	8.34459e-07	0.401791	0.000126715
gi|11994091	Photosystem I P700 chlorophyll a apoprotein A1	photosynthesis	chloroplast	0.0895365	4.55182e-06	0.461318	0.0111768
gi|902247	Photosystem II CP47 reaction center protein	photosynthesis	chloroplast	0.121339	1.22392e-07	0.469894	0.000245501
gi|902281	NAD(P)H-quinone oxidoreductase subunit 5	energy metabolism	chloroplast	0.18197	3.82232e-06	0.519996	0.000539089
gi|413935743	Chlorophyll a-b binding protein	biosynthetic process	chloroplast	0.185353	0.000344176	0.328095	0.000685471
gi|414887114	Chlorophyll a-b binding protein	photosynthesis	chloroplast	0.20893	0.0190654	0.233346	0.0159971
gi|413951512	Sucrose-phosphate synthase	biosynthetic process	cytoplasm	0.210863	1.27525e-07	0.529663	0.000290868
gi|227483055	Transketolase 1 (TKT1)	metabolic process	chloroplast	0.218776	2.79252e-07	0.570164	0.000367498
gi|902207	Photosystem II CP43 reaction center protein	photosynthesis	chloroplast	0.244343	0.00145648	0.474242	0.015702
gi|414879547	Fructose-1,6-bisphospatase (FBP)	metabolic process	cytoplasm	0.253513	0.0307687	0.293765	0.0338924
gi|413953492	Chaperonin 60 subunit beta 2	protein folding	nucleus	0.288403	0.00423091	0.42462	0.0378636
gi|219885341	Pyruvate orthophosphate dikinase 1 (PPDK 1)	photosynthesis	cytoplasm	0.301995	0.00182671	0.398107	0.0257523
gi|413920317	Uncharacterized protein	unknown	plasma membrane	0.30479	0.0322728	0.42462	0.00769996
gi|414883503	Oxygen-evolving enhancer protein	response to stress	chloroplast	0.316228	0.0217849	0.564937	0.0336697
gi|902201	Photosystem II protein D1	photosynthesis	chloroplast	0.325087	0.000876287	0.544503	0.00699151
gi|902230	Ribulose-1,5-bisphosphate carboxylase/oxygenase (RubisCo) large subunit	photosynthesis	chloroplast	0.349945	0.00184182	0.383707	0.00341535
gi|902238	Cytochrome b559 subunit alpha	photosynthesis	chloroplast	0.366438	0.0141469	0.343558	0.029358
gi|413954858	Chlorophyll a-b binding protein 8	photosynthesis	chloroplast	0.37325	0.0103185	0.510505	0.00761524
gi|413923639	ATP synthase delta chain	response to stress	chloroplast	0.376704	0.00824665	0.057544	0.0381499
gi|414870017	Malate dehydrogenase (NADP)	metabolic process	chloroplast	0.376704	0.0214411	0.325087	0.00876656
gi|413935145	Uncharacterized protein	biosynthetic process	peroxisome	0.376704	0.00119614	0.549541	0.00494621
gi|413944065	Alpha-glucan water dikinase 1	response to stress	chloroplast	0.394457	3.31676e-06	0.642688	0.00423718
gi|413936502	Rhodanese-like domain-containing protein 4	metabolic process	chloroplast	0.405508	0.00159724	0.147231	0.000742025
gi|414586941	Plastid-lipid-associated protein 2	respones to stress	chloroplast	0.405508	0.0174413	0.30479	0.00195997
gi|257670508	Phosphoenolpyruvate carboxylase(PEPC)	biosynthetic process	cytoplasm	0.416869	5.26592e-08	0.420727	4.19115e-08
gi|414873203	Deoxyribodipyrimidine photolyase	unknown	chloroplast	0.428549	8.06686e-05	0.539511	0.00774782
gi|763035	Glyceraldehyde-3-phosphate dehydrogenase A	metabolic process	chloroplast	0.432514	0.0138969	0.448745	0.0209275
gi|414878636	Protein RETICULATA-RELATED 4	metabolic process	unknown	0.436516	0.00707135	0.534564	0.0409597
gi|226501416	Soluble inorganic pyrophosphatase 6	response to stress	chloroplast	0.436516	0.00358457	0.534564	0.0424136
gi|414875928	NADP-dependent malic enzyme (NADP-ME)	metabolic process	chloroplast	0.440555	0.000317139	0.291072	7.45454e-06
gi|902290	NAD(P)H-quinone oxidoreductase subunit H	photosynthesis	chloroplast	0.457088	0.00265087	0.49204	0.0349383
gi|296530056	Chaperone protein ClpB3	response to stress	chloroplast	0.465586	0.00117364	0.559758	9.03589e-06
gi|413944536	6-phosphofructo-2-kinase/fructose-2, 6-bisphosphatase	metabolic process	cytoplasm	0.469894	0.000275323	0.461318	0.00210371
gi|5020385	Nitrate reductase	response to stress	plasma membrane	0.469894	0.00896308	0.515229	0.00754578
gi|902229	ATP synthase subunit beta	energy metabolism	chloroplast	0.474242	0.00251557	0.390841	5.91844e-05
gi|413943404	Filamentation temperature-sensitive H 2B	response to stress	chloroplast	0.483059	0.00610747	0.420727	0.00164261
gi|413919511	Uncharacterized protein	unknown	plasma membrane	0.510505	0.00621585	0.394457	0.000120353
gi|414870594	Peptidyl-prolyl cis-trans isomerase	response to stress	chloroplast	0.524808	0.00423944	0.376704	0.00070531
gi|413923595	Nine-cis-epoxycarotenoid dioxygenase6	biosynthetic process	chloroplast	0.549541	0.0236374	0.296483	0.00158898
gi|89277024	Glucose-1-phosphate adenylyltransferase	biosynthetic process	chloroplast	0.549541	0.0292021	0.42462	0.00147988
gi|227468383	Aspartate aminotransferase	biosynthetic process	chloroplast	0.564937	0.00736153	0.487529	0.00073717
gi|414887961	Ferredoxin-dependent glutamate synthase	response to stress	chloroplast	0.580764	4.04964e-05	0.376704	3.42195e-08
gi|414886442	Deoxyribodipyrimidine photolyase family protein	response to stress	mitochondrion	0.597035	0.0318126	0.413047	0.0023693
gi|414866454	Uncharacterized protein	metabolic process	chloroplast	0.597035	0.0120942	0.60256	0.0245135
gi|195615808	Ferredoxin--nitrite reductase	metabolic process	chloroplast	0.597035	0.00180705	0.648634	0.000265729
gi|414590465	Pyruvate, phosphate dikinase regulatory protein（PDRP）	metabolic process	chloroplast	0.608135	0.0234584	0.549541	0.0177745
gi|414886883	ATP synthase subunit gamma	unknown	chloroplast	0.619441	0.0327463	0.554626	0.00486977
gi|414870953	Protein TIC110	transport	chloroplast	0.625173	0.018058	0.554626	0.000731381
gi|413938781	Pyruvate dehydrogenase E1 component subunit alpha	biosynthetic process	mitochondrion	0.636796	0.0358734	0.660694	0.036663
gi|257734770	Uncharacterized protein	protein folding	mitochondrion	0.654636	0.0132905	0.597035	0.0148463
Opposite up- or down-regulated DEPs
gi|414866114	Heat shock cognate 70 kDa protein 2	response to stress	cytoplasm	1.83654	0.048238	0.353183	0.00911929	2.83139
gi|413943217	Eukaryotic initiation factor4a	translation	cytoplasm	2.07014	0.0290615	0.310456	0.00521112
gi|413951923	SOUL heme-binding family protein	signal transduction	cytoplasm	2.26987	0.0116531	0.390841	0.0337876
gi|413934964	Shepherd-like1	response to stress	ER	2.51189	2.93883e-07	0.405508	4.68635e-05
gi|413934711	peroxidase 45	response to stress	cytoplasm	3.34195	0.0454722	0.265461	0.0358075
gi|63079027	Pathogenesis-related protein 10	response to stress	unknown	20.7014	6.49417e-05	0.359749	0.00609835
gi|413949182	Putative subtilase family protein	proteolysis	cell wall	0.11695	0.0002173	1.67494	0.0424926
gi|413919944	Magnesium-chelatase H subunit	biosynthetic process	chloroplast	0.214783	2.20998e-06	3.0761	6.11619e-08
gi|414876138	Putative galactinol--sucrose galactosyltransferase 5	response to stress	chloroplast	0.237684	0.0169507	2.88403	0.0482343
gi|413939291	Protein TSS	unknown	unknown	0.296483	0.000889166	2.39883	0.000760707
gi|413948935	UDP-sulfoquinovose synthase	response to stress	chloroplast	0.328095	5.501e-05	2.24905	4.25332e-05
gi|257725401	Alpha-amylase 3	metabolic process	chloroplast	0.337287	0.0495546	3.31131	0.0258725
gi|413924331	Chaperonin10	response to stress	chloroplast	0.356451	0.03715	2.31206	0.0186115
gi|413944690	Subtilisin-like serine endopeptidase family protein	metabolic process	ER	0.383707	0.000546268	1.92309	0.0233721
gi|414866058	Protein TOC75-3	transport	chloroplast	0.394457	0.00375005	1.77011	0.0239438
gi|413952393	Uncharacterized protein	biosynthetic process	unknown	0.405508	0.00240959	1.94089	0.042348
gi|300639078	Cystathionine gamma-synthase	biosynthetic process	chloroplast	0.432514	0.00425352	2.07014	0.0383565
gi|413946872	Magnesium-protoporphyrin IX monomethyl ester（oxidative)cyclase chloroplastic	biosynthetic process	chloroplast	0.461318	0.00475023	1.97697	0.000842909
gi|414584723	K(+) efflux antiporter 2	metabolic process	chloroplast	0.49204	0.0329126	1.95885	0.0189297
gi|413950426	Lycopene epsilon-cyclase	biosynthetic process	chloroplast	0.515229	0.00299312	1.58489	0.0193827
gi|414866702	Uroporphyrinogen decarboxylase [Zea mays]	biosynthetic process	chloroplast	0.564937	0.0431431	1.85353	0.00302227
gi|413938849	Geranylgeranyl hydrogenase	photosynthesis	chloroplast	0.636796	0.0275806	2.75423	0.000317837
gi|413937662	Hydroxymethylbutenyl diphosphate synthase 1	biosynthetic process	chloroplast	0.648634	0.0060646	1.64437	0.0136946
